# Supplementary material for: QTL mapping for early root and shoot vigor of upland rice (Oryza sativa L.) under P deficient field conditions in Japan and Madagascar
Source: Front Plant Sci. 2022 Oct 24;13:1017419. doi: 10.3389/fpls.2022.1017419 (PMC9637880; doi:10.3389/fpls.2022.1017419)
Supplement: Supplementary file 1 [file DataSheet_1.xlsx]

## Sheet: Table S1
Supplementary Table S1: Pearson's correlation coefficient for traits RN, RW, SW and TW (n = 201).
	RN	RW	SW
RW	0.49
SW	0.56	0.75
TW	0.57	0.88	0.96
Correlations were highly significant with P values of 8.1 × 10-13 for RN and RW and <1.0 × 10-15 for the remaining traits.

## Sheet: Table S2
Supplementary Table S2: Two-way interaction between the two QTL identified for RN in the BC1F3 population.
Root number		qRNO8*
		AA	BB	avg
qPef9*	AA	10.3a	9.3b	9.9
	n	27	35	88
	BB	9.5ab	9.2b	9.2
	n	15	27	67
	avg	9.9	9.1
	n	67	86
	Asterisk (*) indicates significant differences between AA and BB allele at each locus (Welch's t test, significance level = 5%).
	Two-way ANOVA was conducted to compare the values of AAAA, AABB, BBAA and BBBB (Tukey Test, significance level=5%), and the result is indicated by small case letters. Different letters indicate significant differences.

## Sheet: Table S3
Supplementary Table S3: Two-way interaction between the two QTL identified for RW in the BC1F3 population.
Root weight		qPef2*
(mg plant-1)		AA	BB	avg
qPef9*	AA	195a	206a	200
	n	34	35	88
	BB	158b	199a	177
	n	21	26	67
	avg	183	208
	n	72	67
	Asterisk (*) indicates significant differences between AA and BB allele at each locus (Welch's t test, significance level = 5%).
	Two-way ANOVA was conducted to compare the values of AAAA, AABB, BBAA and BBBB (Tukey Test, significance level=5%), and the result is indicated by small case letters. Different letters indicate significant differences.

## Sheet: Table S4
Supplementary Table S4: Two-way interaction between the three QTL identified for shoot and total biomass in the BC1F3 population.
Shoot weight		qPef6*		qPef1*				qPef1
(mg plant-1)		AA	BB	AA	BB	avg		AA	BB
qPef9-2*	AA	427a	375b	414a	387a	404	qPef6	415a	381ab
	n	31	27	58	12	88		50	9
	BB	370b	349b	387a	310b	363		386a	314b
	n	26	24	38	34	64		34	15
	avg	415	354	402	340
	n	79	68	118	34
Total weight		qPef6*		qPef1				qPef1
(mg plant-1)		AA	BB	AA	BB	avg		AA	BB
qPef9*	AA	645a	553b	613a	594a	605	qPef6	607a	570ab
	n	27	22	59	13	88		50	9
	BB	550b	525b	569a	480b	537		570ab	491b
	n	35	15	38	14	67		37	15
	avg	611	534	594	520
	n	79	68	118	35
	Asterisk (*) indicates significant differences between AA and BB allele at each locus (Welch's t test, significance level = 5%).
	Two-way ANOVA was conducted to compare the values of AAAA, AABB, BBAA and BBBB (Tukey Test, significance level=5%), and the result is indicated by small case letters. Different letters indicate significant differences.

## Sheet: Table S5
Supplementary Table S5: Marker alignment for BC1F3 and BC1F5 generations for the QTL identified on chromosome 9.
QTL	BC1F3 Flanking markers	Nipponbare position (bp) corresponding to BC1F3 marker	BC1F5 SNP markers	Nipponbare position (bp) corresponding to BC1F5 marker
qPef9-2	S09_9644941	9199149	S09_8622755	8068292
	S09_10765879	10282846	S09_9657215	9417479
			S09_10077269	9835661
			S09_10303624	10013690
			S09_10545310	10231090
			S09_11211744	11073898
qPef9	S09_12715331	11986909	S09_12016328	11865095
	S09_13690722	12924103	S09_12680056	12528192
			S09_13090502	12924103
The alignment used the Nipponbare reference genome, whereas initial marker detection was based on sequence alignments with an in-house DJ123 genome assembly (BC1F3) or the publicly available Azucena genome assembly (BC1F5).
